# Supplementary material for: Hydrocarbon Sorption in Flexible MOFs—Part III: Modulation of Gas Separation Mechanisms
Source: Nanomaterials (Basel). 2024 Jan 23;14(3):241. doi: 10.3390/nano14030241 (PMC10856790; doi:10.3390/nano14030241)
Supplement: Supplementary file 1 [file nanomaterials-14-00241-s001.zip]

Archive with 1 entries (1 files):
- nanomaterials-2804327-supplementary.pdf
